# Supplementary material for: Analysis of Anti-Cancer and Anti-Inflammatory Properties of 25 High-THC Cannabis Extracts
Source: Molecules. 2022 Sep 16;27(18):6057. doi: 10.3390/molecules27186057 (PMC9506243; doi:10.3390/molecules27186057)
Supplement: Supplementary file 1 [file molecules-27-06057-s001.zip]

Archive with 1 entries (1 files):
- molecules-1894412-supplementary.pdf
